# Supplementary material for: Phosphatic rock weathering and agricultural activities driving the dynamics of potentially toxic elements in surface soil of weathered zone
Source: PeerJ. 2026 Apr 20;14:e21110. doi: 10.7717/peerj.21110 (PMC13105190; doi:10.7717/peerj.21110)
Supplement: Supplemental Information 1 [file peerj-14-21110-s001.xlsx]

## Sheet: profiles
	Cu (mg/kg)	Cd	Ni	Pb	Zn	Cr	As	Hg	Al2O3(%)	TFe2O3(%)	CaO(%)	pH
20cm	31.7213	0.177811	37.0694	178.681	106.021	66.3922	15.1354	0.108458	12.1557	5.3319	2.00106	7.26
40cm	31.5192	0.0652755	40.0931	262.62	100.553	70.7994	16.6076	0.188689	12.7735	5.9666	1.13266	7.18
60cm	30.2975	0.044571	38.0703	239.653	98.5746	65.7735	16.2298	0.260114	12.7718	5.9352	14.7535	7.87
80cm	33.4005	0.0853082	43.8219	334.194	117.854	74.7874	18.4424	0.22019	12.5927	5.952	11.6275	7.09						0
100cm	27.066	0.0570567	33.522	183.786	87.7552	60.8918	11.5981	0.0954091	11.022	4.701	39.5223	8.16
120cm	27.0442	0.0360499	35.3662	200.301	89.8184	63.5547	10.8529	0.136397	12.282	5.2688	29.6171	8.85
140cm	28.7948	0.06372	39.8288	273.109	99.7326	68.9291	15.2152	0.14617	12.28	5.7697	24.5729	7.47
160cm	28.8191	0.0750089	42.0294	317.601	103.181	75.3859	15.5818	0.184289	12.6479	5.9502	27.9215	7.12
180cm	19.0476	0.0381871	26.0467	119.07	71.1961	44.9036	9.20587	0.095463	6.9021	4.1519	28.5312	8.15
20cm	37.6789	0.279636	42.6167	67.2148	90.1475	84.048	40.0663	0.892253	12.6504	5.8044	1.02262	7.19
40cm	39.1891	0.153777	50.3585	74.726	93.3977	85.0892	37.61	1.08526	13.5407	6.0378	4.00694	7.46
60cm	37.7363	0.165166	45.161	75.8473	83.805	85.8976	35.9695	1.2167	14.2795	6.8341	11.0538	8.01
80cm	40.9348	0.158439	50.0456	54.0226	97.6299	94.3522	38.7067	1.04385	13.7837	5.8792	18.9695	8.37
100cm	40.4738	0.138601	50.6582	49.9461	102.432	93.2503	40.5891	1.07976	13.8895	6.4386	13.4019	8.51
120cm	22.2419	0.0973397	23.154	36.9839	59.1863	57.3453	22.1057	0.910048	10.9718	3.9392	21.7865	6.92
140cm	25.507	0.0859412	25.4234	40.265	66.9457	63.8177	26.9427	0.635017	11.1328	4.0905	22.6351	8.41
160cm	18.4732	0.0761099	23.5496	34.2793	49.5883	63.0481	25.8862	0.557042	10.9302	3.6833	26.4621	8.73
180cm	26.7303	0.100282	30.1534	37.2217	70.6236	77.4396	32.2535	0.848554	12.7979	4.8173	31.2606	8.84

## Sheet: fractions
	Cr	F1	F2	F3	F4	Ni	F1	F2	F3	F4	Cu	F1	F2	F3	F4	Zn	F1	F2	F3	F4	Cd	F1	F2	F3	F4	Pb	F1	F2	F3	F4	As	F1	F2	F3	F4	Hg	F1	F2	F3	F4
20cm	2021DS004-001	0.45331	0.7593	2.895	62.2846	2021DS004-001	0.754405	1.06	1.455	33.8	2021DS004-001	0.409129	1.461	1.403	28.4481	2021DS004-001	3.82513	8.757	7.467	85.9719	2021DS004-001	0.0968359	0.011	0.028	0.041975	2021DS004-001	1.04587	6.635	0	171	2021DS004-001	0.485093	0.0299625	0.0153049	14.605	2021DS004-001	0.06122	0.002295	0.034694	0.0102491
40cm	2021DS004-002	0.0448	0.3552	1.763	68.6364	2021DS004-002	0.1651	0.0451	0.7865	39.0964	2021DS004-002	0.0229538	0.8289	0.6953	29.972	2021DS004-002	0.6156	0.3991	3.454	96.0845	2021DS004-002	0.000827757	0.01	0.02	0.0344477	2021DS004-002	0	0	0	262.62	2021DS004-002	0.0283124	0.00735412	0.011598	16.5604	2021DS004-002	0.015157	0.003198	0.149632	0.0207016
60cm	2021DS004-003	0.0864	0.3876	1.675	63.6245	2021DS004-003	0.1071	0.0618	0.7974	37.104	2021DS004-003	0.165403	0.8071	0.7637	28.5613	2021DS004-003	1.2205	0.472	3.482	93.4001	2021DS004-003	0.00149326	0	0.012	0.0310778	2021DS004-003	0	0.0483	0	239.605	2021DS004-003	0.00767124	0.00565145	0	16.2165	2021DS004-003	0.002386	0.079094	0.163473	0.0151609
80cm	2021DS004-004	0.00133736	0.8247	0.9008	73.0606	2021DS004-004	0.2474	0.5155	1.259	41.8	2021DS004-004	0.142254	1.116	0.9019	31.2403	2021DS004-004	2.49768	1.17	3.285	110.902	2021DS004-004	0.0218768	0.011	0.013	0.0394314	2021DS004-004	0	0.2498	0	333.944	2021DS004-004	0.0274952	0.00918746	0	18.4057	2021DS004-004	0.002442	0.004211	0.199148	0.0143889
100cm	2021DS004-005	0.0248	0.2534	1.328	59.2856	2021DS004-005	0.1904	0	0.5316	32.8	2021DS004-005	0.0922742	0.6624	0.7052	25.6061	2021DS004-005	0.8875	0.3671	3.763	82.7376	2021DS004-005	0.0210567	0	0.011	0.025	2021DS004-005	0.0974	0.6886	0	183	2021DS004-005	0.0233107	0.00587891	0	11.5689	2021DS004-005	0.002084	0.002748	0.075777	0.0148001
120cm	2021DS004-006	0.0464	0.5157	1.371	61.6216	2021DS004-006	0.1372	0.1278	0.6012	34.5	2021DS004-006	0.17589	0.6964	0.8552	25.3167	2021DS004-006	0.7934	0.3408	3.133	85.5512	2021DS004-006	0.00111757	0	0.002	0.0329323	2021DS004-006	0	0.0408	0	200.26	2021DS004-006	0	0.00453408	0	10.8484	2021DS004-006	0.005814	0.001963	0.113091	0.0155292
140cm	2021DS004-007	0	0.9591	0.9755	66.9945	2021DS004-007	0.20882	0.4934	0.8916	38.235	2021DS004-007	0.189666	0.6316	1.089	26.8845	2021DS004-007	0.978459	0.5653	3.363	94.8258	2021DS004-007	0.00971998	0.015	0.013	0.026	2021DS004-007	0	0.5306	0	272.578	2021DS004-007	0	0.00511084	0	15.2101	2021DS004-007	0.002532	0.072884	0.053188	0.017566
160cm	2021DS004-008	0.0991	0.9522	0.8795	73.4551	2021DS004-008	0.37155	0.8351	0.9999	39.8229	2021DS004-008	0.213681	0.7939	0.9494	26.8621	2021DS004-008	1.94944	0.7885	3.398	97.0454	2021DS004-008	0.00412448	0.014	0.018	0.0388844	2021DS004-008	0	0.5487	0	317.052	2021DS004-008	0	0.00604089	0	15.5758	2021DS004-008	0.008688	0.002754	0.132382	0.0404646
180cm	2021DS004-009	0.0851	0.4066	0.6855	43.7264	2021DS004-009	0.21504	0.2235	0.6132	24.995	2021DS004-009	0.0851158	0.502	0.4655	17.995	2021DS004-009	2.16493	0.4012	2.911	65.719	2021DS004-009	0.00257063	0.006	0.004	0.0256165	2021DS004-009	0	0.0529	0.0167	119	2021DS004-009	0.00791584	0.00389953	0.015721	9.17834	2021DS004-009	0.008542	0.05962	0.015978	0.011323
20cm	2021DS004-012	0.495007	0.7169	6.575	76.2611	2021DS004-012	0.744566	0.5291	1.943	39.4	2021DS004-012	0.227562	3.952	0.9058	32.5935	2021DS004-012	1.36782	1.952	4.442	82.3857	2021DS004-012	0.054915	0.08	0.068	0.0767212	2021DS004-012	0.95213	30.03	10.57	25.6626	2021DS004-012	0.104906	0.0067748	0	39.9546	2021DS004-012	0.012088	0.009133	0.775045	0.0959866
40cm	2021DS004-013	0.602844	0.5304	5.264	78.692	2021DS004-013	0.783799	0.3419	2.007	47.2258	2021DS004-013	0.3215	2.928	1.364	34.5756	2021DS004-013	1.44586	1.604	4.12	86.2278	2021DS004-013	0.00552272	0.035	0.023	0.0902542	2021DS004-013	1.1053	41.57	9.742	22.3087	2021DS004-013	0.0525971	0	0	37.5574	2021DS004-013	0.004181	0.008114	0.975681	0.0972816
60cm	2021DS004-014	0.1074	0.4112	5.079	80.3	2021DS004-014	0.341	0.32	2	42.5	2021DS004-014	0.0118516	1.667	1.312	34.7455	2021DS004-014	1.048	1.35	4.107	77.3	2021DS004-014	0.000698547	0.044	0.021	0.0994676	2021DS004-014	1.149	39.77	9.763	25.1653	2021DS004-014	0.00815916	0.00212455	0	35.9592	2021DS004-014	0.002985	0.115909	0.960576	0.137229
80cm	2021DS004-015	0.00736805	0.3511	4.297	89.6967	2021DS004-015	0.5231	0.1665	1.401	47.955	2021DS004-015	0.0217079	1.389	1.032	38.4921	2021DS004-015	0.5406	0.7331	3.493	92.8632	2021DS004-015	0.0136638	0.031	0.029	0.0847754	2021DS004-015	1.091	23.58	6.871	22.4806	2021DS004-015	0.008871	0.00193353	0	38.6959	2021DS004-015	0.003824	0.029663	0.841029	0.169333
100cm	2021DS004-016	0.1282	0.3519	4.317	88.4532	2021DS004-016	0.2501	0.1446	1.217	49.0465	2021DS004-016	0.0420436	1.123	0.922	38.3867	2021DS004-016	0.7041	0.5507	3.403	97.7741	2021DS004-016	0.000697042	0.005	0.033	0.0999035	2021DS004-016	0.9936	20.03	5.846	23.0765	2021DS004-016	0.00941328	0.00219971	0	40.5775	2021DS004-016	0.003059	0.007262	0.919054	0.150381
120cm	2021DS004-017	0.143209	0.4492	4.942	51.8109	2021DS004-017	0.405362	0.4173	0.9233	21.4081	2021DS004-017	0.0905224	1.709	1.161	19.2814	2021DS004-017	0.922263	0.575	3.372	54.3171	2021DS004-017	0.000844305	0.025	0.03	0.0414954	2021DS004-017	0.648668	17.66	5.219	13.4562	2021DS004-017	0.0227311	0.00536136	0.0097319	22.0679	2021DS004-017	0.008604	0.005207	0.85469	0.0415471
140cm	2021DS004-018	0.200867	0.4915	6.008	57.1174	2021DS004-018	0.472581	0.3104	0.9345	23.7059	2021DS004-018	0.0475989	2.334	1.304	21.8214	2021DS004-018	0.989981	0.6977	3.525	61.733	2021DS004-018	0.00382487	0.002	0.038	0.0421163	2021DS004-018	0.759167	20.26	5.773	13.4728	2021DS004-018	0.0535018	0.00997232	0.0203357	26.8589	2021DS004-018	0.02812	0.006932	0.555839	0.0441258
160cm	2021DS004-019	0.284508	0.4575	4.59	57.7161	2021DS004-019	0.444481	0.3679	0.673	22.0642	2021DS004-019	0.144598	1.724	0.6731	15.9315	2021DS004-019	1.18325	0.5469	3.174	44.6842	2021DS004-019	0.0151099	0.008	0.022	0.031	2021DS004-019	0.592382	17.78	5.231	10.6759	2021DS004-019	0.071069	0.00941577	0.0103119	25.7954	2021DS004-019	0.011163	0.008264	0.497629	0.0399862
180cm	2021DS004-021	0.399608	0.3724	5.281	71.3866	2021DS004-021	0.49155	0.1231	0.8433	28.6954	2021DS004-021	0.191701	1.419	0.895	24.2246	2021DS004-021	1.16525	0.5991	3.459	65.4003	2021DS004-021	0.0012533	0.013	0.025	0.0610288	2021DS004-021	0.934249	16.71	4.884	14.6935	2021DS004-021	0.104044	0.00534257	0	32.1441	2021DS004-021	0.009318	0.005625	0.769527	0.0640839

## Sheet: farmland soil
serial number	Cd	Pb	Cu	Zn	Ni	Cr	As	Hg	Cd	Pb	Cu	Zn	Ni	Cr	As	Hg	PH	OM%	CEC cmol·kg－1	P2O5(%)	Al2O3(%)	TFe2O3(%)	SiO2(%)
	total content								M3
1	1.585	233.8	25.935	88.25	36.92	102.6	44.7822	0.224042	0.228	12.712	0.536	9.4845	1.1008	0.426	0.296115	0.0042012	7.161	5.4051	34.2666	17.624	25.8119	7.18514	59.9079
2	1.665	187.35	23.595	76.25	54.1	131.5	38.473	0.165797	0.126	5.422	0.452	5.3505	0.6896	0.269	0.565706	0.00763075	6.404	4.38515	27.5796	19.9487	23.1797	8.521	65.5455
3	0.335	155.5	9.705	55.3	24.76	67.5	5.29376	0.148449	0.024	17.456	1.068	4.2495	0.5744	0.359	0.188427	0.00010267	7.009	3.17401	23.91	7.76419	21.8869	6.80729	52.6284
4	0.585	278.85	70.7	98.8	77.35	174.15	11.1633	0.0983813	0.33742	3.042	0.656	8.598	0.9248	0.405	0.0352624	0	5.967	5.55568	33.0614	0.685952	26.6653	7.63457	67.2668
5	1.465	187.65	20.335	110.8	49.725	103.5	42.2265	0.0649626	0.512	1.708	3.608	83.865	1.8096	0.839	0.137364	0.00037687	6.111	2.9652	14.539	4.20274	19.9608	5.35757	70.2598
6	0.723463	190.753	14.0316	82.6961	53.5608	190.076	5.27629	0.169369	0.654	42.38	1.991	16.38	1.3152	4.669	0.0188822	0	7.129	4.24072	25.6148	7.13435	30.4551	4.81814	45.5827
7	0.733692	296.481	11.5718	65.0989	63.4862	36.602	9.99783	0.0265072	0.15	15.496	4.975	35.25	1.4432	0.906	0.101055	0	6.949	3.35557	25.112	0.671065	26.584	4.76943	60.3386
8	2.00006	183.871	43.5564	103.332	49.2058	100.122	5.6549	0.240942	0.2	23.9	3.17	55.455	4.136	0.302	0.383869	0	5.861	3.63921	15.5595	0.180935	23.8138	7.36529	52.1443
9	0.990926	59.5947	10.5449	136.364	43.4926	15.4088	5.54478	0.22018	0.448	6.898	7.803	6.5505	1.2016	0.424	0.451932	0.00070299	6.508	2.63921	8.995	0.538226	24.637	3.884	52.4269
10	0.5606	355.175	26.3331	124.341	23.2128	127.166	18.0427	0.191773	0.4846	33.3	7.681	9.45	2.4816	0.635	0.180211	0	5.943	4.14733	28.43	0.13971	21.8852	7.03114	58.2154
11	1.80505	170.021	55.18	66.8874	88.2693	180.178	44.9574	0.133406	0.426	17.438	1.766	32.945	1.7632	0.401	0.0118181	0	6.706	3.28016	26.113	0.100087	22.5199	8.011	57.4354
12	0.211834	81.97	46.7576	92.996	13.7743	133.366	43.4217	0.0688583	0.1618	8.478	2.912	11.361	1.288	0.542	0.289105	0	5.817	2.53418	14.3567	0.262242	23.4689	7.19	54.5884
13	1.38884	82.1357	12.448	80.6083	30.5862	15.708	21.076	0.186456	0.218	19.726	5.855	41.15	0.9072	0.3996	0.178674	0	7.127	3.34107	13.2689	0.366452	27.3339	4.76786	45.1963
14	0.952117	312.3	50.658	188.123	25.0894	32.284	47.9771	0.120187	0.036	18.69	1.789	13.815	6.5824	0.5787	0.190582	0	6.779	3.76945	16.235	0.669919	25.2741	5.166	59.4932
15	1.68954	185.3	23.386	84.2464	4.44467	152.901	49.1182	0.216544	0.346	1.986	1.38	49.125	1.1184	0.9108	0.198551	0	6.565	2.58933	12.089	0.543952	25.0559	6.56071	69.0377
16	1.01534	117.986	69.3784	116.85	58.6121	84.8327	28.8706	0.126877	0.0468	20.82	3.876	2.7915	1.0256	0.5166	0.232764	0	6.305	4.48443	32.893	0.460355	24.4088	6.47114	51.8304
17	0.602159	277.418	54.7067	65.5335	60.4105	130.675	45.7484	0.145587	0.0576	26.94	0.82	25.53	0.6736	0.684	0.211821	0	7.153	2.04874	12.329	0.614952	25.4084	6.94057	57.5787
18	1.91141	44.6224	16.5806	69.7579	30.1129	52.9329	13.2647	0.173384	0.351	32.04	5.19	7.7025	2.016	0.369	0.147396	0	6.596	2.82866	14.2367	0.142	23.0837	5.36371	42.5105
19	1.38137	177.528	23.0497	130.559	0.33589	139.307	20.2732	0.0695735	0.1656	6.308	11.87	4.38758	0.236784	0.9261	0.0401355	0	7.172	5.26218	35.81	0.225597	21.1863	6.26729	63.2411
20	1.02191	112.067	45.7066	46.337	43.7013	180.421	25.5162	0.149447	0.2412	5.368	0.804	5.685	1.6576	0.344	0.0576141	0.00013419	6.586	2.71462	9.3475	0.17979	23.3008	8.57329	61.7979
21	1.31062	52.1816	11.7231	106.928	53.5047	163.988	50.7561	0.233554	0.322	9.294	1.259	20.445	0.8208	0.281	0.0661714	0	5.955	2.47576	16.405	0.538226	23.6198	8.73371	51.2906
22	1.05447	179.797	21.2546	49.2251	44.5231	193.819	21.5341	0.143864	0.73274	19.784	3.46275	4.713	1.9504	0.296	0.0784391	0	5.882	3.59137	22.322	0.526774	23.888	9.49514	53.6226
23	2.07834	357.662	40.1511	96.7591	89.6191	37.5843	13.3335	0.0284068	0.2106	1.498	3.001	10.7055	1.5856	0.254	0.320851	0	7.007	4.5522	40.9655	0.242774	22.8287	6.109	73.7338
24	0.151736	192.692	21.7439	188.876	89.4875	79.0013	23.3238	0.0768421	0.106	12.282	3.392	4.4655	1.528	0.291	0.0352443	0	7.181	5.38069	36.128	0.221016	23.6345	7.19386	59.2135
25	0.384192	342.051	17.8569	56.1842	70.9638	76.7977	33.8606	0.00236119	0.188	29.38	1.673	8.181	1.5104	0.27	0.0605242	0	5.839	2.60151	25.2566	0.267968	20.6393	7.27271	58.9305
26	1.99743	284.68	35.3755	75.5076	61.2965	190.093	41.617	0.226292	0.1242	10.852	1.615	5.4225	0.4832	0.36	0.0352534	0	7.204	3.43097	26.274	0.156887	20.9132	8.594	62.3704
27	0.472253	99.0746	29.7422	68.0399	47.4747	174.024	28.0234	0.107802	0.162	9.326	1.632	4.1355	0.5312	0.296	0.114626	0	5.916	4.07963	12.8438	0.166048	20.6318	8.90943	57.6804
28	1.48363	163.131	69.5056	49.9895	71.9686	177.263	55.7297	0.231271	0.302	29.84	2.195	11.109	1.348	5.9886	0.0610629	0	5.928	1.94889	27.239	1.17952	25.5752	2.89843	50.6396
29	0.31	140.2	62.85	114.75	151.51	280.9	15.5036	0.103418	0.053	11.95	1.259	5.454	1.064	0.369	0.00899153	0	7.891	0.42	7.11104	1.96968	34.1233	6.5759	44.3895
30	1.66	41.21	23.945	123	206.4	339.24	15.8203	0.0336868	0.105	0.993	0.656	2.833	0.567	0.2358	0	0	8.231	0.48	7.11104	6.20677	68.0763	10.0357	47.957
31	0.765	70.2	96.2	64	126.107	535	16.8617	0.0280826	0.213	8.719	3.17	3.79	0.383	0.542	0	0	7.76	0.54	7.11104	1.3845	67.6651	9.0909	43.839
32	0.35	62.868	33.31	62	96	496.25	14.7068	1.90654	0.161	12.3215	1.715	7.137	0.332	0.5166	0.00562769	0	7.353	0.62	7.99992	0.538226	58.2716	7.3386	40.8079
33	0.3	33.15	14.9	61.5025	84.303	208.3	17.1225	0.141279	0.1755	9.863	0.804	11.1625	1.829	0.9108	0.137669	0.00045733	6.003	0.84	7.99992	0.267968	12.2208	3.7546	36.9175
34	0.84	41.85	60.6	59.276	109	294.92	76.3974	0.128838	0.173	3.804	3.392	3.0438	0.822	0.4122	0.0481214	0	7.837	0.9	7.99992	1.61468	29.9975	6.3727	44.3301
35	1.585	111.4	28.812	102.25	45.275	54.05	10.7222	0.0556323	0.309	9.892	2.13465	5.135	1.219	0.269	0.123192	0	7.891	0.92	7.99992	1.70308	11.9223	2.7267	44.334
36	0.2706	68.9595	21.42	95.776	39.365	122.4	15.6453	0.167393	0.2007	24.092	1.632	28.348	1.827	0.8505	0.269384	0.00142835	5.373	0.98	7.99992	0.180935	10.9227	0.7188	32.7879
37	0.02	52.7	21.928	89.05	44.65	151.45	13.9006	0.00244305	0.012727	32.65	1.9836	36.2615	1.656	0.906	0.215206	0.00033788	4.658	1.04	7.99992	0.13971	11.0717	1.2175	27.7635
38	0.3321	54.5	4.815	91.031	77.8	140.25	9.13351	0.1317	0.126	9.345	0.452	7.5183	0.688	0.254	0.0150531	0	7.645	1.08	8.8888	0.671065	18.4044	6.0501	41.5916
39	1.74	214.15	20.9	124.25	68.034	136.9	18.1516	0.0200245	0.0828	4.663	2.195	2.757	1.976	0.684	0.222513	0	8.287	1.08	8.8888	7.13435	11.5863	2.7252	48.6318
40	0.115	44.425	15.63	62.8895	79.953	205.2	15.1696	0.154284	0.092763	26.09	1.673	23.028	1.391	0.702	0.089727	0.0042012	5.152	1.16	9.77768	0.156887	12.6073	4.6162	29.5125
41	0.41	35.8096	34.75	56.5	38.9	136	15.2134	0.0127465	0.2772	11.647	3.876	16.017	0.805	0.5787	0.116325	0.00010267	5.404	1.2	9.77768	0.219287	12.3357	3.8783	35.263
42	0.765	51.8	17.44	271.25	69.339	201.84	17.9343	0.0786957	0.114	2.815	1.991	10.92	0.779	0.3924	0.0404656	0	7.935	1.22	12.4443	2.13	14.9194	5.6974	45.0239
43	0.2419	34.6518	18.084	72.5	56.724	114	11.0042	0.0640007	0.1341	9.614	2.08145	12.863	2.091	0.6714	0.152786	0.00019559	6.048	1.24	12.4443	0.289554	11.2163	1.9725	37.3795
44	1.225	33.825	10.8	167.1	35.745	239.45	12.0522	0.015934	0.109	1.521	1.38	5.604	0.302	0.424	0.0167873	0	8.094	1.3	12.4443	3.61756	18.9801	6.2366	46.8032
45	0.45	21.905	4.17	136.4	50.6	135.08	18.4075	0.0321736	0.4194	10.41	0.536	48.63	0.991	0.4734	0.120889	0.00042392	5.164	1.3	13.3332	0.166048	12.5046	4.2608	31.4625
46	0.99	135	6.17	172.05	156.5	175.4	17.2634	0.0182415	0.0234	0.854	0.82	1.861	1.26	0.291	0.0167916	0	8.538	1.3	13.3332	17.624	24.8369	6.3232	50.1735
47	1.415	79.5	24.85	146.2	91.25	109	13.6858	0.0999544	0.094	2.711	3.61285	3.567	2.389	0.5337	0.141007	0	8.226	1.38	13.3332	5.57694	11.993	3.1103	47.5009
48	0.215	34.0613	34.755	60.2615	40.9	61.25	11.7831	0.136294	0.0621	4.617	5.19	3.85985	4.114	0.839	0.247403	0	7.696	1.4	14.2221	1.00116	3.0719	0.2603	42.619
49	0.055	1.665	22.26	105.1	48.4155	140.7	16.7743	0.0047653	0.01637	1.479	3.46275	54.1	1.87	0.9243	0.259864	0.00069863	4.444	1.42	14.2221	0.100087	10.9267	0.8439	24.5599
50	0.645	72.3	19.42	102.7	88.6965	225.12	11.016	0.135233	0.075	3.335	3.32025	3.615	0.903	0.4347	0.0215265	0	8.078	1.42	15.111	3.38968	17.6928	6.0013	45.725
51	0.515	55.45	28.06	84	46.36	53.15	15.8644	0.0194084	0.063	2.684	4.975	3.142	2.626	0.401	0.284686	0	8.069	1.44	15.111	2.74839	10.7753	0.6223	45.4466
52	0.49	32.12	31.65	60.517	60.05	153.4	11.4202	0.15595	0.2997	10.07	5.855	12.711	0.902	0.47	0.054584	0.00070299	5.616	1.48	15.9998	0.242774	13.0431	5.033	36.0189
53	0.4797	34.968	20.816	101.1	60.55	107.85	16.6998	0.0134308	0.4122	13.76	3.87125	32.75	1.036	0.359	0.098149	0.00013419	5.199	1.48	15.9998	0.17979	12.6466	4.7651	32.1353
54	1.785	326.55	16.992	522.5	82.563	188.3	19.5514	0.0288961	0.018	0.763	3.21005	2.977	0.637	0.281	0.0148052	0	8.73	1.64	15.9998	19.9487	27.3063	6.3375	50.5879
55	1.02	53.5	12.225	190.825	12.525	54.25	16.1299	0.0398838	0.606	16.02	2.435	36.97	1.21	0.6804	0.33057	0.00016046	5.902	1.66	15.9998	0.264544	10.5675	0.289	36.7311
56	0.975	29.4252	14.36	55.2245	45.635	147.75	16.7144	0.12523	0.423	5.51475	2.912	4.98465	0.751	0.4689	0.0858146	0	7.6	1.7	16.8887	0.669919	12.9094	4.9218	41.3982
57	0.215	93	7.8	191.2	83.9	247	59.2379	0.109442	0.0288	4.647	1.615	7.574	0.578	0.296	0.0233318	0	7.956	1.72	16.8887	2.27624	43.0213	6.6466	45.3467
58	0.4633	66.588	33.064	38.865	81.5	194.44	16.7584	0.0244572	0.279	20.3965	7.144	7.752	1.131	0.4959	0.0542843	0.00010957	5.629	1.72	17.7776	0.262242	13.5098	5.3442	36.4153
59	0.3157	42.859	13.7	54.8595	95.265	183.68	15.8142	0.0680549	0.2106	13.528	2.97445	14.9625	1.754	0.6372	0.100867	0.00034691	5.488	1.76	18.6665	0.225597	12.5124	4.5597	35.7643
60	1.15	62.5425	7.97	98.623	52.722	128.45	16.7265	0.039241	0.327	7.84225	1.766	6.04675	0.803	0.401	0.0850827	0	7.749	1.76	18.6665	1.33597	12.9223	5.0296	43.5634
61	0.19	31.55	4.948	38.375	39.115	194.16	16.4903	0.1241	0.1053	8.706	1.16565	6.3	0.366	0.3699	0.0290776	0.00037687	6.594	1.78	18.6665	0.289852	17.7254	6.0158	37.5005
62	0.328	32.443	30.805	79	64.2	101	16.3529	0.0478297	0.1611	6.506	7.681	9.21	0.944	0.302	0.0701885	0	7.351	1.86	18.6665	0.538226	13.2649	5.0842	40.7273
63	0.725	44.125	7.135	110.5	62.8	152.85	13.5789	0.134622	0.224	6.141	1.789	7.406	15.33	5.9886	0.643483	0	7.693	1.9	19.5554	0.687097	1.1996	0.2021	41.9277
64	0.3	43.44	21.328	135.35	50.4	129.84	13.5413	0.102894	0.151	8.728	5.3808	17.02	0.699	0.315	0.0373519	0	7.334	1.92	21.3331	0.526774	13.5398	5.3792	40.3085
65	0.3485	114.3	19.636	214.2	55.95	180.15	16.6036	0.0699401	0.153	22.27	5.0749	23.5	1.102	0.635	0.11084	0	7.543	1.94	21.3331	0.614952	12.45	4.2256	41.2658
66	0.45	39.46	3.91	425.25	42.15	198.85	13.612	0.0172566	0.012	0.749	1.068	8.58	0.359	0.36	0.0191122	0	8.307	2.04	21.3331	7.76419	18.6416	6.1136	49.2034
67	0.3567	67.0065	13.024	203.7	81.4	187.6	16.6914	0.0800095	0.2403	21.527	3.67745	55.91	1.348	0.5967	0.0945481	0.00059789	5.483	2.12	22.222	0.221016	12.8818	4.8584	35.4656
68	0.965	115.55	8.205	63.802	37.755	158.28	11.5993	0.134583	0.256	13.47	2.3978	3.62615	0.513	0.3789	0.0288211	0	7.761	2.2	23.1109	1.53452	14.0739	5.4006	43.9356
69	0.2952	26.6166	9.524	60.298	57.85	115.4	14.9192	0.0271568	0.1584	7.20005	2.9507	9.0212	1.049	0.3996	0.0907531	0	7.1	2.22	23.9998	0.330196	12.5419	4.5925	38.839
70	0.615	49.79	9.456	102.6	88.2615	171.5	10.2216	0.0747067	0.1	3.154	3.0989	4.367	11.68	4.669	0.327702	0	7.905	2.34	24.8886	2.08419	2.1362	0.2059	44.4659
71	0.34	83.8	13.3	211.25	48.065	188.52	9.04204	0.13183	0.081	7.748	4.4973	11.6755	0.955	0.6984	0.0654116	0	7.816	2.36	25.7775	1.5691	12.4247	4.0451	44.1875
72	0.6	65.5	34.63	44.46	70.557	182.7	59.0924	0.133542	0.3033	14.69	11.87	5.732	0.868	0.405	0.139874	0	7.276	2.38	26.6664	0.491423	14.4709	5.6077	39.9954
73	0.42	50.35	14.624	101.7	28.2	53.8	15.042	0.0242483	0.1206	6.356	5.3637	6.323	2.585	0.426	0.277092	0	7.747	2.4	26.6664	1.17952	10.5688	0.6091	43.2176
74	0.205	6.35	9.75	114.35	114	202.25	18.0877	0.162737	0.1513	4.239	3.608	44.12	2.849	0.9261	0.182795	0.00763075	4.753	2.42	30.2219	0.142	12.0858	3.5146	27.9165
75	1.18	59.1945	18.06	60.809	45.44	127.95	15.1936	0.137689	0.371	9.29575	7.1687	4.8754	0.641	0.351	0.0619174	0	7.666	2.48	30.2219	0.685952	13.3804	5.137	41.7762
76	0.2583	92.4	21.01	57.159	29.235	94.35	14.0455	0.0317792	0.1359	21.19	8.707	7.8603	0.667	0.414	0.126506	0	7.251	2.56	31.1108	0.460355	12.1756	3.7503	39.5619
77	1.225	132.4	10	102.4	51.5	217.08	14.6943	0.0431482	0.092	5.426	4.5049	2.92505	0.421	0.3825	0.016783	0	8.123	2.64	31.1108	4.20274	21.5872	6.2763	46.9663
78	0.492	21.204	9.26	84.68	50.55	52.35	7.93928	0.0410733	0.3618	7.2333	4.275	24.5195	1.551	0.27	0.102943	0.00033475	5.374	2.7	33.7774	0.215119	11.321	2.5114	34.4091
79	0.3608	76.911	5.975	281.85	69.0345	129.5	48.8894	0.0307975	0.1935	18.8385	3.001	39.54	0.937	0.296	0.118441	0	7.132	2.98	34.6663	0.366452	14.1169	5.5217	38.8967
80	0.1804	54.3	3.19	84.6	100.354	170.9	13.5112	0.0480417	0.0999	14.92	1.3877	13.63	1.135	0.344	0.0315102	0.00013402	7.068	3	34.6663	0.318882	14.7836	5.6416	38.158
81	0.845	81.6	5.225	132	68.25	263.2	16.8183	0.958114	0.447	18.78	2.574	18.3065	0.735	0.5094	0.0333867	0	7.15	3.32	34.6663	0.391531	15.9637	5.9647	39.3062
82	0.1968	17.675	5.99	81.5775	31.045	243.5	14.4949	0.105199	0.0864	3.449	3.803	9.36795	0.431	0.6327	0.0478875	0	7.383	22.36	35.5552	0.543952	13.4515	5.1557	40.8666
83	0.76	196.4	34.605	108.5	39.58	106.5	11.6164	0.0857453	0.3015	33.675	3.392	15.148	5.088	0.5787	0.181506	0	5.728	3.60708	26.0903	0.693555	23.6345	4.44276	45.8533
84	0.435	173.3	22.145	78.05	36.18	94.45	10.9109	0.0192919	0.4025	36.725	3.876	18.42	5.814	0.281	0.189096	0	6.012	3.98988	22.87	0.5951	23.6198	4.37256	76.2258
85	0.485	209.2	21.64	88.7	30.125	67.45	11.2508	0.0058356	0.0585	37.3	0.82	3.722	1.23	0.296	0.22168	0	5.928	3.26444	18.2959	0.496645	24.3323	3.884	53.6226
86	0.62	212.35	17.395	76.15	64.4	141	11.9516	0.0456628	0.56	10.5975	1.789	10.27	2.6835	0.254	0.201735	0	6.045	3.05162	19.6244	0.59819	23.5167	4.40957	52.1443
87	0.43	310.6	14.64	66.75	28.66	77.5	11.7792	0.070026	0.045	1.8725	1.38	40.24	2.07	0.291	0.0112554	0	6.324	3.22414	30.5133	0.699736	22.6534	8.521	65.6913
88	0.79	325.45	21.775	73	69.2	171.15	56.9814	0.0653692	0.30575	15.3525	0.804	5.8501	1.206	0.684	0.140377	0	6.226	3.70776	26.4615	0.621281	20.6318	7.51099	65.8585
89	0.61	216.6	21.655	71.05	34.73	87.6	11.7013	0.021903	0.569093	13.565	5.19	34.04	7.785	0.27	0.0382243	0.00026838	5.708	3.89426	31.7895	0.502826	11.5548	7.27271	52.1359
90	0.44	151	19.48	70.6	48.965	109.9	10.0815	0.0472314	0.4325	40.05	1.259	39.08	1.8885	5.9886	0.0747039	0	6.107	3.50626	24.8315	0.843714	25.5752	6.26729	42.8473
91	1.885	235.65	24.115	221.1	36.315	94.15	10.9201	0.171689	0.072	2.4825	1.673	6.284	2.5095	0.3996	0.0630204	0	6.46	3.54656	20.7984	0.694083	25.5185	6.80729	85.2519
92	0.565	227.6	15.84	74.35	27.415	78.3	10.7515	0.0519469	0.207	6.71	1.615	7.58	2.4225	0.369	0.655286	0	5.382	3.62716	27.7954	1.09254	23.888	0.863539	95.1305
93	1.795	395.15	56.7	203.4	62	147.25	102.339	0.0473744	0.43875	21.7975	3.001	14.274	4.5015	0.36	0.655404	0	5.269	3.58686	30.2107	0.818301	14.7072	6.51386	41.3704
94	0.725	220.8	46.825	86.55	27.615	87.8	10.7273	0.0283819	0.26325	11.6575	1.632	5.954	2.448	0.5166	0.0576421	0	6.407	4.91682	16.8068	0.639083	23.3008	6.99966	54.5691
95	0.845	164.95	127.25	72.3	10.05	35.805	11.1225	0.0456749	0.2025	7.885	5.855	10.908	8.7825	0.9108	0.0335747	0	6.287	3.6568	28.9615	0.759865	1.10518	7.36529	50.6396
96	0.86	298.2	25.125	147.75	28.845	92.4	12.0498	0.0494805	0.3775	23.3625	3.46275	65.5	5.19412	0.296	0.109168	0	5.422	4.46415	32.8302	0.880648	20.6393	5.36371	53.9308
97	0.63	164.5	37.66	131.25	20.04	58.55	11.1031	0.173946	0.15525	11.6175	2.195	7.23	3.2925	0.6804	0.0581552	0	6.584	3.17014	26.782	0.90143	11.2173	7.03114	49.2135
98	0.625	220.3	39.46	158.9	38.015	95.85	11.6248	0.0815037	0.23	7.0375	1.715	5.514	2.5725	0.9243	0.241777	0	6.002	2.90027	28.1369	0.722212	9.73696	3.8636	47.5787
99	0.7	225	19.99	83.65	43.84	108.8	12.1748	0.10435	0.2625	1.9075	2.435	14.812	3.6525	0.6327	0.123835	0	6.2	3.05162	14.2136	0.642995	20.9132	5.35757	44.5884
100	0.335	158.25	13.81	53.65	28.08	80.3	9.36613	0.0154655	0.31175	55.675	8.707	11.208	13.0605	0.9261	0.0957751	0.0006695	6.007	4.96844	27.1793	0.963777	10.43	5.166	41.9184
101	2.775	270.05	38.835	125.65	78.25	171.15	69.6839	0.135693	1.515	46.95	6.574	17.16	9.861	0.351	0.519727	0	6.82	2.94058	18.2829	0.684559	21.5091	6.25453	87.7646
102	2.595	209.7	24.475	61.45	33.875	113.05	69.9777	0.149301	0.74925	8.3375	3.61285	23.351	5.41927	0.414	0.494806	0	6.504	3.05162	18.1611	1.00534	15.5663	6.47114	57.4354
103	2.215	230.9	22.51	235.65	82.7	135.1	28.2831	1.39047	0.75825	9.51	2.97445	36.613	4.46167	0.47	0.033566	0.00139726	6.255	3.62716	24.0897	1.22612	15.6009	8.13914	53.9876
104	0.64	123.95	12.14	58.75	28.665	78.6	9.7142	0.147813	0.268175	25.175	2.3978	25.726	3.5967	0.401	0.23265	0.00091466	6.932	3.84677	28.878	0.846906	22.8287	3.56049	56.1813
105	1.14	98.85	11.7	54.9	44.19	104.4	11.096	0.157858	0.69075	36.975	3.3877	15.504	5.08155	0.5337	0.279749	0.00026804	5.196	3.00421	19.4804	0.667688	14.8427	2.89843	81.42
106	1.785	282.55	33.02	90.7	65.3	140.3	55.8903	0.203438	0.2727	4.2225	1.715	8.406	0.366	0.351	0.120889	0	6.575	3.89731	22.1338	0.687097	15.9442	7.63457	67.1715
107	2.6	277.55	33.175	106.3	39.745	99.85	72.2993	0.148638	0.2997	1.1445	4.275	19.2945	1.33	0.414	0.0619174	0	6.651	2.04959	9.85473	1.53452	27.6365	8.594	92.9177
108	2.385	198.1	20.72	57.05	24.945	73.7	76.706	0.0339002	0.105	5.0025	2.9507	12.87	0.735	0.9243	0.0478875	0.00033475	6.725	2.72037	17.1367	1.96968	12.0431	8.643	66.9981
109	1.865	236.85	17.37	95.7	40.615	98.3	54.0722	0.209924	0.447	33.405	2.435	17.5132	0.667	0.401	0.259864	0	6.794	2.86943	16.8584	2.08419	9.92721	7.18514	51.9184
110	0.255	163.3	14.9	60.6	24.33	65.2	4.81339	0.0669971	0.13033	5.706	3.61285	27.4597	2.389	0.47	0.247403	0	7.284	2.60857	12.7687	6.20677	25.2741	1.19642	64.7141
111	0.555	191.1	18.71	77.85	93.85	197.15	16.0242	1.9875	0.092	15.105	2.97445	11.628	2.849	0.4689	0.327702	0.00069863	7.247	3.652	23.2418	5.57694	22.8821	3.86572	95.7133
112	1.335	240.15	29.775	95.6	72.85	145.2	38.6412	0.159113	0.1935	39.135	2.3978	16.7437	1.827	0.5337	0.116325	0.00045733	7.124	3.60515	22.5679	1.61468	21.8852	7.39084	91.7654
113	0.485	181.1	27.16	97.1	34.865	79.65	12.003	0.11523	0.3606	13.059	3.3877	36.7792	1.21	0.6804	0.139874	0.00013402	6.621	2.7949	20.0458	2.13	25.0559	4.81814	47.3469
114	0.83	173.1	23.275	69.95	47.48	123.8	8.63696	0.0397723	0.2763	22.185	4.5049	19.0665	1.656	0.6714	0.284686	0.00034691	7.362	2.79817	14.2418	2.74839	16.3003	2.40497	73.8138
115	1.19	158.3	16.94	87.2	31.41	74.1	10.9625	0.0298297	0.1359	9.759	4.4973	22.4438	2.626	0.6327	0.643483	0.00059789	8.057	2.69556	29.0245	3.38968	21.1863	0.882253	60.3386
116	0.81	96.76	12.38	64.7	148	272.65	10.2421	0.206862	0.0999	28.17	5.0749	4.5657	1.976	0.3789	0.0215265	0.00142835	7.191	2.45951	25.72	1.33597	16.9559	7.66211	66.9981
117	1.19	118.75	17.225	149.65	35.84	57.8	9.41446	1.08398	0.2106	10.8499	5.3808	24.0255	2.091	0.4734	0.126506	0.00033788	8.084	3.86919	17.282	1.5691	24.4088	4.76786	69.0377
118	2.45	301.45	24.85	206	107.35	101.75	35.9105	1.57916	0.4194	6.9255	3.67745	13.5318	1.135	0.5094	0.102943	0	6.334	4.01712	22.1273	1.3845	21.2094	7.43298	61.7979
119	0.165	156.3	24.455	97.05	75.55	145	4.52948	0.093827	0.1279	10.8001	1.16565	7.3131	0.779	0.3924	0.0150531	0	7.932	1.93472	21.236	0.264544	21.5091	7.19386	53.9308
120	1.07	258.95	24.77	82.7	33.41	92.1	11.3989	0.179285	0.1341	14.421	2.13465	14.0519	0.937	0.6372	0.123192	0	8.178	4.03082	28.3948	1.70308	25.4084	5.16281	105.025
121	0.52	121.3	13.21	53.4	58.1	140.85	8.8022	0.117848	0.2403	20.64	1.766	29.31	0.803	0.315	0.098149	0	7.735	3.35216	17.2203	1.00116	20.5737	5.02086	58.4358
122	1.28	152.55	15.265	68.35	25.405	81.75	10.5628	0.051659	0.0864	20.292	0.656	11.2774	0.903	0.702	0.222513	0	8.208	3.93458	38.4612	0.289852	25.8119	3.79223	52.6284
123	1.305	206.15	25.35	88.8	29.87	79.6	38.7952	0.139634	0.153	8.27213	3.21005	11.7904	1.87	0.4347	0.33057	0	8.02	3.80106	24.5209	3.61756	23.0837	5.38987	59.9079
124	1.32	211.5	27.285	102.5	39.865	105.95	34.8061	0.227493	0.2772	17.4705	1.9836	7.47698	1.829	0.6984	0.277092	0	7.794	3.5419	28.1361	2.27624	22.5199	6.04066	58.9305
125	1.805	272.8	73	101.55	44.265	127	10.2875	0.105846	0.012	18.4823	8.707	5.78977	0.637	0.8505	0.118441	0.00019559	8.135	3.82652	30.9795	0.391531	23.4689	4.82113	44.7141
126	0.38	204.35	29.055	55.8	73.9	148.3	9.94605	0.11808	0.24122	30.5948	1.991	5.9325	0.383	0.4122	0.0233318	0	6.925	3.31193	17.9765	0.330196	23.8138	7.62625	65.5455
127	0.29	130.7	16.565	42.875	46.98	116.65	7.75546	0.0730618	0.004	13.9436	3.32025	4.91768	0.868	0.4959	0.0404656	0	7.538	3.94362	26.9062	0.491423	21.8869	7.03114	51.8304
128	0.44	144.15	14.845	81.5	76.25	191.15	8.31693	0.0588419	0.3618	11.7634	3.0989	53.865	1.391	0.839	0	0.00016046	7.078	2.7283	11.1345	0.215119	17.1744	9.49514	59.4932
129	0.295	154.85	19.345	52.15	42.89	92	8.59536	0.0880255	0.1611	28.2578	7.681	5.43923	1.68	0.3825	0.0542843	0.00042392	7.793	3.23972	11.6063	0.289554	23.1797	6.56071	70.2598
130	1.15	229.4	20.795	108.3	30.39	74.55	44.1362	0.13288	0.126	36.138	7.803	34.542	1.064	0.2358	0.0148052	0	6.378	2.68805	11.7497	0.219287	26.6653	8.73371	73.7338
131	1.64	257.2	70.55	109.95	29.235	91.85	8.61983	0.0109564	0.2007	3.8715	1.175	35.25	1.754	0.5967	0.0333867	0.00010957	6.262	2.69556	14.5227	0.318882	24.637	7.19	67.1715
132	0.135	325.6	77.7	158.6	47.09	165.6	6.61334	0.0164922	0.07584	17.925	2.912	55.455	0.185	0.344	0.00711399	0	7.295	2.76136	16.9855	0.363016	26.584	8.16582	52.4269
133	0.965	217	43.11	122.55	27.97	83.25	11.344	0.119027	0.109	32.2905	0.9215	9.07013	0.585	0.2862	0	0	6.78	2.24531	8.349	0.184153	23.7576	8.90943	63.2411
134	0.64	214.2	19.81	121.8	65.7	171.15	11.4203	0.0868778	0.063	30.5948	0.536	66.18	2.585	0.426	0.141007	0.0042012	7.42	2.43872	9.92759	1.50016	15.9385	4.76943	75.3961
135	0.82	149.6	20.25	116.05	48.315	123.7	10.9732	0.109713	0.256	4.0665	7.144	9.4845	4.114	0.269	0.269384	0.00763075	7.434	1.8342	9.3762	1.27113	27.3339	3.33874	57.6804
136	0.86	187.35	47.925	225.8	212.4	390.6	11.3017	0.223306	0.327	31.785	0.452	20.445	1.551	0.359	0.089727	0.00010267	6.459	3.88136	8.49336	0.438278	19.9608	6.109	48.2154
137	0.595	230.25	22.325	78.2	42.185	102.5	12.1768	0.0271583	0.114	5.1735	1.068	4.2495	0.688	0.405	0.0167916	0	8.089	2.83217	12.0573	0.389051	17.4862	8.011	51.2906
138	0.405	227.8	32.125	102.55	35.95	101.65	9.90302	0.0696693	0.371	2.2815	2.08145	6.5505	0.431	0.3699	0.0654116	0.00037687	7.586	2.43708	13.0883	0.339824	16.3303	6.48739	90.9395
139	0.57	198.5	30.465	139.2	34.105	95.65	10.0627	0.103821	0.0693	1.281	3.608	16.38	0.359	0.302	0.00899153	0	7.091	1.35984	14.2758	0.290596	30.4551	8.57329	46.9208
140	0.56	168.2	97.55	147.75	93.55	191.1	8.51455	0.176839	0.075	13.092	7.1687	54.3922	0.578	0.424	0.0481214	0	7.688	3.85814	17.0335	0.241369	13.7451	6.94057	73.1495
141	1.09	293.2	17.795	158.6	71.4	163.65	4.79157	0.103161	0.1	15.615	4.975	8.598	1.102	0.906	0.182795	0	6.78	2.40945	14.1269	0.392141	15.3222	1.72609	59.7955
142	0.375	121.85	23.925	52.6	20.475	47.105	8.35662	0.0185304	0.094	11.622	11.87	5.3505	1.26	0.542	0.215206	0.00070299	6.811	2.21368	17.9999	0.442914	23.5526	2.79647	66.3952
143	0.78	265.05	19.01	134.75	41.395	114.9	11.3894	0.0227163	0.513	14.7945	3.17	72.945	1.049	4.669	0.0858146	0	6.602	1.39146	19.0335	0.493687	21.7889	6.12913	58.9578
144	0.545	155.85	14.905	47.055	33.685	117.3	10.2197	0.0147037	0.053	33.975	6.574	9.45	1.219	0.401	0.152786	0	7.364	2.57727	14.1742	0.344459	11.8933	4.44742	69.6274
145	0.265	110.65	14.56	41.54	29.425	69.45	7.86834	0.013578	0.213	14.838	3.87125	31.15	0.991	0.635	0.137669	0	7.669	2.46668	21.4881	0.445232	25.6939	4.31713	57.1612
146	0.555	160.05	14.215	86.6	16.695	49.045	10.2525	0.0102284	0.309	9.534	5.3637	42.522	1.131	0.344	0.0850827	0	6.886	1.8342	12.6378	0.396005	23.1587	5.49838	47.7814

## Sheet: Pb isotope
Sample Name	206Pb/204Pb	Std Error	207Pb/204Pb	Std Error	208Pb/204Pb	Std Error
21-D-001	18.8563	0.000449	15.6086	0.000464	38.512	0.00147
21-D-002	18.7235	0.00036	15.6233	0.000267	38.6886	0.000807
21-D-004	19.664	0.000378	15.6104	0.000284	39.3571	0.000991
	206Pb/204Pb	2SD	207Pb/204Pb	2SD	208Pb/204Pb	2SD
AGV-2	18.8688	0.0063	15.6173	0.0071	38.5443	0.0135
BCR-2	18.7529	0.0195	15.6249	0.004	38.7237	0.0405
STM-2	19.717	0.0161	15.614	0.0068	39.4096	0.0268
Sample Name	206Pb/204Pb	Std Error	207Pb/204Pb	Std Error	208Pb/204Pb	Std Error
21-D-063	20.3367	0.00028	15.7134	0.000227	38.0919	0.00072
21-D-064	27.8021	0.000882	16.1983	0.000467	37.8601	0.0012
21-D-065	19.7679	0.000408	15.7752	0.000311	38.1172	0.00104
21-D-072	18.3213	0.00028	15.6196	0.000238	38.6322	0.000767
21-D-073	19.042	0.000309	15.6904	0.000277	38.1171	0.000829
21-D-074	18.5026	0.000258	15.7098	0.000229	38.3577	0.000633
